# Supplementary material for: Acute Myeloid and Lymphoblastic Leukemia Cell Interactions with Endothelial Selectins: Critical Role of PSGL-1, CD44 and CD43
Source: Cancers (Basel). 2019 Aug 27;11(9):1253. doi: 10.3390/cancers11091253 (PMC6770432; doi:10.3390/cancers11091253)
Supplement: Supplementary file 1 [file cancers-11-01253-s001.zip]

Archive with 6 entries (6 files):
- proofread/ALL#23 rolling on E-sel.mpg
- proofread/ALL#23 rolling on P-sel.mpg
- proofread/Supplementary figures.docx
- proofread/SUPPLEMENTARY TABLE 1 - AML PATIENTS.xlsx
- proofread/SUPPLEMENTARY TABLE 2 - ALL PATIENTS.xlsx
- proofread/SUPPLEMENTARY TABLE 3 - CHIMERA BINDING.xlsx
