# Supplementary material for: Acute Myeloid and Lymphoblastic Leukemia Cell Interactions with Endothelial Selectins: Critical Role of PSGL-1, CD44 and CD43
Source: Cancers (Basel). 2019 Aug 27;11(9):1253. doi: 10.3390/cancers11091253 (PMC6770432; doi:10.3390/cancers11091253)
Supplement: Supplementary file 1 [file cancers-11-01253-s001.zip › proofread/SUPPLEMENTARY TABLE 1 - AML PATIENTS.xlsx]

## Sheet: AML
Table S1: flow cytometry analyzes of PSGL-1, L-selectin, CD43, CD44, sLex, Lex and CLA expression by primary AML blasts. The background staining of isotype-matched controls have been substracted from the values of each analyzed marker.
case	sample	diagnosis (FAB)	genetics	ELN 2017 genet. risk	% gated leuco	#events	PSGL-1		L-sel		CD43		CD44		sLex		Lex		CLA
							% gated	MFI	% gated	MFI	% gated	MFI	% gated	MFI	% gated	MFI	% gated	MFI	% gated	MFI
1	BM	AML M2			53.4	5631	5.5	2.45	6.1	2.42	nd	nd	nd	nd	39.8	3.02	67	3.83	13.4	1.74
2	BM	AML M1			84.6	9772	98.5	13.7	8.7	0.639	nd	nd	nd	nd	55.4	50.1	51.9	13.6	84	10.2
3	BM	AML M1	complex karyotype	high	66.3	16351	76	7.02	18	1.89	nd	nd	nd	nd	38.7	114.1	20.3	3.48	46.6	5.75
4	BM	AML M4		high	80.9	7018	94.9	19.2	6.06	0.547	nd	nd	nd	nd	89.7	194	70.1	22.5	46.5	1.46
5	BM	AML M4		high	54.5	6546	98	9.78	10.8	0.665	nd	nd	nd	nd	97.8	53.5	91.6	10.4	75.9	1.87
6	BM	AML M2	complex karyotype	high	67.2	16827	95.5	4.42	76.1	5.64	nd	nd	nd	nd	96.8	126.4	81	6.57	90.3	7.76
7	BM	AML M1			87.6	20787	33.7	1.23	0.59	0.241	nd	nd	nd	nd	93.8	18.8	11.2	0.693	76	3.31
8	BM	AML M2			46.9	6285	98.8	19.6	22.5	0.684	nd	nd	nd	nd	92.1	168.1	6.95	0.528	86.6	8.34
9	BM	AML M5B			66.3	15378	99	7.14	2.62	0.334	nd	nd	99.9	114.2	99.7	53.8	53.9	2.23	36.1	0.849
10	BM	AML M4E	inv.(16)(p13.1q22)	favorable	45.2	19109	67.1	1.54	36.8	1.14	nd	nd	99.8	22.7	33.6	5.21	76.5	8.84	4.73	0.348
11	BM	AML M3	t(15;17); PML-RARA	favorable	83.1	5650	96.3	6.21	5.7	0.337	nd	nd	93	258.5	88.9	59.5	40.5	2.27	57.5	1.55
12	BM	AML M1			49.3	3710	84.2	6.01	3.14	0.394	nd	nd	nd	nd	76.5	210.4	29.5	4.32	73.1	24.7
13	BM	AML M0			29.1	16164	68.9	6.05	19.2	1.15	nd	nd	nd	nd	48.6	84.7	11.7	4.43	40	6.91
14	BM	AML M1	complex karyotype	high	72.2	7413	71	5.08	2.16	0.406	nd	nd	nd	nd	65.4	67.6	5.55	0.982	71.3	12
15	BM	AML M2			62.2	5953	53.4	1.36	87.4	20.8	nd	nd	nd	nd	87.6	70.6	22	2.16	85.6	8.27
16	BM	AML M2			30.7	1973	86.6	3.09	8.45	0.505	nd	nd	nd	nd	84.3	166	82.6	52	91.4	7.59
17	BM	AML M4E	inv.(16)(p13.1q22)	favorable	73.8	37709	71.4	3.03	46.4	2.29	nd	nd	nd	nd	62.2	33.8	55.9	8.71	47	1.97
18	BM	AML M0			56.7	7852	48.5	0.993	26.6	0.677	nd	nd	99.8	71.6	96.9	260.4	3.63	0.297	95.9	8.81
19	BM	AML M2			56.1	13959	21.9	0.599	15.6	0.618	nd	nd	99.4	59.5	4.38	0.442	27.5	1.15	5.85	0.32
20	BM	AML M2	complex karyotype	high	58.8	22928	97	0.385	73.5	2.67	nd	nd	99.9	112.1	91.3	50.4	43.9	3.35	64	1.52
21	BM	AML M2	t(9;22)(q22;q12)	high	32.2	5074	27.1	0.692	17	0.683	nd	nd	99.3	98.6	83.1	79.2	42.4	1.85	82.9	4.86
22	BM	AML M4			69.5	26229	90.7	6.78	1.14	0.316	nd	nd	100	105.1	78.1	128.7	12.2	0.558	94.2	4.37
23	BM	AML M2			86.5	7548	3.6	0.324	21.9	0.739	nd	nd	100	150	29	7.56	48.4	2.27	55.3	2.56
24	BM	AML M4			80.6	29392	97.8	3.39	18.2	0.682	nd	nd	99.8	75.2	72	17.8	2.86	0.307	41.2	1.1
25	BM	AML M2			45.7	5849	73.3	1.98	0.66	0.218	nd	nd	nd	nd	92.3	113.3	2.94	0.328	78.6	8.24
26	BM	AML M5B			61.9	7799	97.8	19.4	nd	nd	nd	nd	nd	nd	nd	nd	nd	nd	nd	nd
27	BM	AML M3	t(15;17); PML-RARA	favorable	53.4	21444	98.9	9.28	nd	nd	nd	nd	nd	nd	nd	nd	nd	nd	nd	nd
28	BM	AML M2			44.1	11370	18.3	16.7	nd	nd	nd	nd	nd	nd	nd	nd	nd	nd	nd	nd
29	BM	AML M2			75.4	5417	23.1	5.82	19.1	3.28	nd	nd	nd	nd	nd	nd	nd	nd	nd	nd
30	BM	AML M5B			69.2	7641	99.7	43.5	9.38	2.09	nd	nd	nd	nd	nd	nd	nd	nd	nd	nd
31	BM	AML M0	t(3;3)(q21.3;q26.2)	high	37.81	10000	89.84	9.64	86.06	14.99	99.41	59.29	95.83	41.29	76.47	42.11	6.67	0.16	64.97	17.9
32	BM	AML M2	t(9;11), KMT2a rearrangement	high	35.38	10000	98.65	56.94	nd	nd	99.22	149.23	97.1	12.91	95.25	116.6	70.74	11.97	94.25	58.89
33	BM	AML M0	complex karyotype	high	68.73	10000	98.44	41.14	nd	nd	99.21	104	99.11	68.48	53.3	16.06	84.8	29.6	83.79	44.2
34	BM	AML M1	complex karyotype	high	93.96	6277	97.6	5.6	nd	nd	nd	nd	99.47	24.55	49.36	20.3	nd	nd	96.2	46.15
35	BM	AML M4	mutated NPM1 & FLT3-ITD high	intermediate	53.9	10000	99.38	26.4	nd	nd	99.76	56.5	99.77	127.19	51.98	27.17	nd	nd	79.64	70.94
36	BM	AML M0	WT NPM1 wo adverse risk genetic lesions	intermediate	23.95	19891	62.48	1.59	nd	nd	99.57	46.79	99.57	28.21	nd	nd	nd	nd	nd	nd
37	BM	AML M0			32.6	20407	nd	nd	nd	nd	99.59	43.76	98.91	81.89	nd	nd	nd	nd	nd	nd
38	BM	AML M1	mutated NPM1 & FLT3-ITD high	intermediate	35.51	11485	94.24	7.92	nd	nd	98.85	19.7	94.67	55.99	30.31	1.67	16.5	0.81	61.23	36.2
39	BM	AML M2	KMT2a rearrangement	high	22.7	27175	73.88	3.21	nd	nd	99.59	64.7	99.66	46.1	nd	nd	nd	nd	nd	nd
40	BM	AML M2	KMT2a rearrangement	high	29	5272	83.7	9.1	nd	nd	nd	nd	76	10.2	2.5	1	3.2	1.5	55.8	4.9
41	BM	AML M2	biallelic mutated CEBPA	favorable	90	18107	90.5	34.6	nd	nd	89.7	45.9	93.1	87.6	nd	nd	19.2	2.5	30.3	3
42	BM	AML M4	TP53 mutation & complex karyotype	high	34.4	5162	56.4	31.9	nd	nd	91.4	31.1	92.3	59.5	nd	nd	18.5	7.7	69.8	6
43	BM	AML M1	TP53 mutation & complex karyotype	high	39.6	7403	44.5	28	nd	nd	73.5	29.5	74.9	52	nd	nd	56.6	25.2	20	6.5
44	BM	AML M1	mutated NPM1	favorable	48.4	9678	64.8	8.3	nd	nd	85.3	18.6	94.2	43.8	nd	nd	22.3	5.3	44.2	10.3
45	BM	AML M2	complex karyotype	high	24.2	4159	85.3	29.1	nd	nd	96.9	59.2	96.8	183.2	nd	nd	5.1	16.6	77.2	24.6
46	BM	AML M2	mutated NPM1	favorable	40	7489	97.7	22.5	nd	nd	84.3	16.9	83.7	13.5	nd	nd	82.8	12.2	71.1	4.9
47	BM	AML M2	mutated NPM1 & FLT3-ITD high	intermediate	78	13442	95.8	48.4	nd	nd	96.9	44.9	90.5	27.3	nd	nd	7.5	2.2	93.3	13
48	BM	AML M4	MLLT3-KMT2a	intermediate	88	16500	95.3	19.7	nd	nd	nd	nd	99.3	25.7	3.4	1.5	36.3	2.8	6.1	3.2
49	BM	AML M2	complex karyotype	favorable	59.9	11015	93.9	3.8	nd	nd	nd	nd	97.2	9.3	0.3	1.6	4.4	0.8	65.2	10.9
50	BM	AML M2	complex karyotype	high	42.7	33482	92.2	2.6	nd	nd	98.4	12.4	94	12.6	27.5	1.8	11.3	1.4	25.1	1.6
51	PB	AML M1			65.3	19436	99.6	45.3	5.5	0.482	nd	nd	nd	nd	85	21.9	96.5	30.7	75.9	1.54
52	PB	AML M5B	monosomal karyotype	high	46.6	20852	83.2	10.6	18.7	2.82	nd	nd	nd	nd	80.1	187.2	51.5	12.1	2.2	0.221
53	PB	AML M0			75.4	21866	97.6	6.84	28.4	2.47	nd	nd	nd	nd	93.5	268.8	17.9	1.96	91.7	12.5
54	PB	AML M2	complex karyotype	high	63.4	15552	94.4	24.1	45.2	2.68	nd	nd	nd	nd	85.4	171.6	40.2	5.02	41.4	1.87
55	PB	AML M4			93.1	5559	31.9	3.23	36.9	6.59	nd	nd	nd	nd	79.5	71.4	12.3	0.992	70.8	4.73
56	PB	AML M0			98.7	54647	98.3	6.5	17.8	0.925	nd	nd	nd	nd	65.8	41.1	84.4	24.5	64.5	5.11
57	PB	AML M1			66.4	15369	98.2	7.28	17	0.783	nd	nd	nd	nd	96.8	74.5	53.1	3.58	94	5.74
58	PB	AML M3	t(15;17); PML-RARA	favorable	93.6	30297	97.9	7.56	1.05	0.147	nd	nd	95.8	66.7	96	81	87.3	10.6	76.5	2.61
59	PB	AML M2			83.5	31275	99.2	10.8	80.9	5.13	nd	nd	nd	nd	93.3	44.3	18.8	1.32	12.5	0.509
60	PB	AML M2			96.3	30128	85	3.2	22.3	0.719	nd	nd	99.9	139.7	92.2	54.4	28.8	0.857	86	6.19
61	PB	AML M0			86.7	7577	98.6	7.06	49.9	2.56	nd	nd	100	68.9	96.6	75.5	34.1	1.12	83.2	2.13
62	PB	AML M2			94.6	5527	99.1	5.21	35.1	1.04	nd	nd	100	84.2	65.1	17.6	6.04	0.414	27.3	0.995
63	PB	AML M4			78.1	5084	93.4	3.8	7.71	0.469	nd	nd	nd	nd	88.1	126.1	6.6	0.626	88.1	10.4
64	PB	AML M2			70.3	9664	99.5	16.6	22.3	0.84	nd	nd	nd	nd	39.5	55.5	12.4	0.497	77.3	3.61
65	PB	AML M1			89.1	9533	99	13.3	96.8	18.3	nd	nd	99.8	68.3	93.8	20.4	18	0.843	27.7	1.43
66	PB	AML M1	complex karyotype	high	88.8	7271	92.9	7.01	38.9	5.51	nd	nd	99.4	151	37.3	13.3	51.5	6.03	30.2	1.62
67	PB	AML M2			78.7	6466	77.5	1.78	69.9	3.59	nd	nd	100	190.3	51.7	21	29.7	1.08	81.9	5.334
68	PB	AML M0			52.4	5577	99	11.4	90.2	5.32	nd	nd	100	243	98.9	104.9	97.3	9.9	92.7	4.31
69	PB	AML M0			87.4	7211	99.2	18.5	45.5	1.72	nd	nd	99.9	111.5	87.2	49.5	11.6	1.36	88	4.65
70	PB	AML M4			90.8	30096	96.1	5.53	2.48	0.26	nd	nd	99.9	215.5	22.2	7.14	21.8	1.16	21	0.713
71	PB	AML M0	t(9;22)(q22;q12)	high	71.9	11935	98.4	3.43	18.9	0.647	nd	nd	92.4	70.3	90.6	66.3	8.27	0.475	82.6	2.52
72	PB	AML M3	t(15;17); PML-RARA	favorable	88.2	5655	76.9	3.92	11.8	0.492	nd	nd	nd	nd	91.3	30	3.21	0.406	89	4.12
73	PB	AML M3	t(15;17); PML-RARA	favorable	94.4	10212	59.7	6.47	nd	nd	nd	nd	nd	nd	nd	nd	nd	nd	nd	nd
74	PB	AML M1			79.9	5598	83.6	8.58	nd	nd	nd	nd	nd	nd	nd	nd	nd	nd	nd	nd
75	PB	AML M4			33.2	3648	93.7	21.1	44.5	9.59	nd	nd	nd	nd	nd	nd	nd	nd	nd	nd
76	PB	AML M4E	inv.(16)(p13.1q22)	favorable	25.2	5994	58.2	23.1	10	3.25	nd	nd	nd	nd	nd	nd	nd	nd	nd	nd
77	PB	AML M1			57.31	13312	96.09	6.35	nd	nd	nd	nd	nd	nd	nd	nd	nd	nd	nd	nd
78	PB	AML M3	t(15;17); PML-RARA	favorable	37.56	19854	99.84	13.32	nd	nd	98.18	81.34	96.43	15.12	48.28	2.41	23.58	0.62	68.68	8.73
79	PB	AML M2	complex karyotype	high	92.8	18542	77.2	34.9	nd	nd	89.9	53.8	91	104.7	nd	nd	14.9	2.9	27.8	4.4
80	PB	AML M5B	complex karyotype	high	59.1	11827	92.7	23.1	nd	nd	88.8	38.6	88.9	65.3	nd	nd	22.3	9.4	52.1	13.8
81	PB	AML M5A	WT NPM1 wo adverse risk genetic lesions	intermediate	23.6	2317	70.3	18.4	nd	nd	95.5	47.5	86.1	35.2	nd	nd	0.6	4.7	4	3.3
82	PB	AML M4	WT NPM1 wo adverse risk genetic lesions	intermediate	89.11	12631	99.13	12.35	nd	nd	nd	nd	nd	nd	nd	nd	nd	nd	nd	nd
83	PB	AML M5B	complex karyotype	high	60.71	10000	82.99	3.83	75.03	9.71	99.67	61.79	70.32	7.56	96.76	30.67	nd	nd	98.22	36.48
84	PB	AML M0	complex karyotype	high	45.25	10000	99.73	56.1	nd	nd	99.75	233.83	99.75	128.5	41.81	1.83	49.81	2.96	42.55	2.14
85	PB	AML M2	complex karyotype	high	31.44	26848	8.04	3.13	nd	nd	99.98	194.57	30.7	19.2	63.05	4.69	74.88	50.6	80.59	101.04
86	PB	AML M2	mutated NPM1	favorable	77.05	19907	99.77	17.12	nd	nd	99.84	95.05	99.85	140	68.32	8.87	4.82	0.47	48.67	7.87
87	PB	AML M2	FLT3-ITD high	high	55.57	12558	99.6	42.36	nd	nd	99.93	36	99.61	56.22	82.86	6.25	31.51	2.09	88.06	34.51
88	PB	AML M2	biallelic mutated CEBPA	favorable	37	5253	80.6	37.6	nd	nd	97.8	21.6	99	87	nd	nd	18.4	34.9	47	7.3
89	PB	AML M4	complex karyotype	high	65	12996	98.3	16.8	nd	nd	99.9	18.9	95.8	13.4	nd	nd	2.7	15	59.5	18
90	PB	AML M1	mutated NPM1	favorable	25	7652	94.7	26.1	nd	nd	77	20.8	97.5	53.2	nd	nd	3.8	11.9	66.4	34.2
91	PB	AML M2	mutated NPM1 & FLT3-ITD high	intermediate	65.35	10000	99.24	59.42	nd	nd	99.34	150	99.35	66.65	55.94	54.1	16.15	4.23	79.64	164.61
92	PB	AML M2	mutated NPM1	favorable	41.39	10000	98.94	60.75	nd	nd	96.01	95	99.08	59.34	79.79	104.87	nd	nd	78.34	60.12
93	PB	AML M4	mutated NPM1 & FLT3-ITD high	intermediate	86	15855	99.7	70.5	nd	nd	98.6	46.9	95.1	35.9	nd	nd	1.9	13.3	95.7	17.5
94	PB	AML M2	mutated NPM1 & FLT3-ITD high	intermediate	36	3386	95.6	49.6	nd	nd	83.5	31.8	83.2	42	nd	nd	21.4	12.9	74.5	56.8
95	PB	AML M5A	monosomal karyotype & ASXL1 mutation	high	80	60121	97.9	55.6	nd	nd	48.5	17.7	90.2	32.2	nd	nd	0.5	10.6	78.6	77.4
96	PB	AML M2	mutated NPM1 & FLT3-ITD high	intermediate	80	60121	97.9	55.6	nd	nd	48.5	17.7	90.2	32.2	nd	nd	0.5	10.6	78.6	77.4
97	PB	AML M2	mutated NPM1 & FLT3-ITD high	intermediate	94.2	18833	96.9	50.5	nd	nd	91.7	27.9	71	15.1	nd	nd	2.8	1.8	75.3	11.5
						#AML BM	49		28		16		30		35		40		42
						#AML PB	47		25		19		30		30		39		41
						#AML total	96		53		35		60		65		79		83
