# Supplementary material for: Acute Myeloid and Lymphoblastic Leukemia Cell Interactions with Endothelial Selectins: Critical Role of PSGL-1, CD44 and CD43
Source: Cancers (Basel). 2019 Aug 27;11(9):1253. doi: 10.3390/cancers11091253 (PMC6770432; doi:10.3390/cancers11091253)
Supplement: Supplementary file 1 [file cancers-11-01253-s001.zip › proofread/SUPPLEMENTARY TABLE 2 - ALL PATIENTS.xlsx]

## Sheet: ALL
Table S2: flow cytometry analyzes of PSGL-1, L-selectin, CD43, CD44, sLex, Lex and CLA expression by primary ALL blasts. The background staining of isotype-matched controls have been substracted from the values of each analyzed marker.
case #	sample	diagnosis (FAB)	% gated leuco	#events	PSGL-1		L-sel		CD43		CD44		sLex		Lex		CLA
					% gated	MFI	% gated	MFI	% gated	MFI	% gated	MFI	% gated	MFI	% gated	MFI	% gated	MFI
1	BM	B-ALL	75.2	16966	nd	nd	25.6	1.54	nd	nd	nd	nd	57.5	79.7	28.7	1.26	36.5	7.59
2	BM	B-ALL	95.7	7584	17.8	18.3	48.5	16.6	nd	nd	nd	nd	16.3	6.8	11.8	0.733	39.6	3.29
3	BM	B-ALL	91.4	5463	3.43	0.84	37.9	2.1	nd	nd	nd	nd	47.8	9.99	22.8	0.966	34.6	1.86
4	BM	B-ALL	88.5	46090	12.8	1.84	44.5	3.85	nd	nd	nd	nd	58.1	24.7	13	0.939	64.4	5.53
5	BM	B-ALL	85	12988	7.22	0.436	16.9	0.943	nd	nd	99.9	91.6	95.6	246.2	4.6	0.431	93.3	20.1
6	BM	B-ALL	73	8508	0.4	0.145	34.6	1.17	nd	nd	100	117	49.3	57.2	13.3	0.717	60.4	6.53
7	BM	B-ALL	48.5	8614	3.7	0.408	0.81	0.203	nd	nd	nd	nd	89.2	144.2	1.72	0.276	93.5	22.4
8	BM	B-ALL	71.1	5017	0.69	0.139	0.53	0.142	nd	nd	nd	nd	69.1	9.85	73.2	6.52	73.2	2.54
9	BM	B-ALL	48.5	5496	2.96	0.367	16.7	0.815	nd	nd	17.5	1.28	1.6	1.14	4.93	0.427	7.65	0.698
10	BM	B-ALL	94.9	7273	5.07	0.342	43.1	3.11	nd	nd	99.8	22.3	61.1	40.7	4.14	0.334	78.2	10.1
11	BM	B-ALL	86.1	15380	0.55	0.2	0.32	0.18	nd	nd	98.8	10.6	74.4	42.3	11.5	0.536	62.2	2.64
12	BM	B-ALL	62.2	5561	0.15	0.137	0.66	0.203	nd	nd	99.6	93	72.8	41	3.44	0.299	46.1	2.03
13	BM	B-ALL	46.8	5420	2	4.58	5.1	1.56	nd	nd	nd	nd	nd	nd	nd	nd	nd	nd
14	BM	B-ALL	37.7	5051	7.09	20.9	2.85	4.53	nd	nd	nd	nd	nd	nd	nd	nd	nd	nd
15	BM	B-ALL	88.3	5551	21	6.26	2.27	9.13	nd	nd	nd	nd	nd	nd	nd	nd	nd	nd
16	BM	B-ALL	41.92	4520	1.43	0.29	nd	nd	99.3	66.4	99.42	79.37	23.62	0.68	13.91	0.54	16.44	0.43
17	BM	B-ALL	32.99	13193	9.16	0.11	nd	nd	99.79	15.39	99.17	39.99	0.07	0	1.19	0	10.05	0.52
18	BM	B-ALL	74.7	13008	38.51	1.87	nd	nd	99.93	102.61	99.83	59.19	37.27	1.19	2.62	-0.02	76.51	9.39
19	BM	B-ALL	48.67	12742	1.04	0	nd	nd	99.97	17.32	97.93	8.8	28.98	0.69	64.64	2.24	65.34	5.08
20	PB	B-ALL	94.9	26874	47.2	8.57	10.8	9.55	nd	nd	nd	nd	98.4	276.8	58.9	2.05	94.7	20.4
21	PB	B-ALL	88.8	7748	2.5	3.98	12.6	4.93	nd	nd	nd	nd	98.6	234	80.1	5.62	96.5	10.6
22	PB	B-ALL	94.1	20498	99	36.9	94	15.1	nd	nd	nd	nd	8.4	4.79	0.9	0.3	68.9	7.7
23	PB	B-ALL	96.4	10738	39.5	2.99	9.81	2.11	nd	nd	nd	nd	61.4	18.2	4.26	0.539	88.5	13.5
24	PB	T-ALL	84.1	5119	10.4	1.14	44.1	1.84	nd	nd	nd	nd	77.6	143.3	6.69	0.551	91.8	9.43
25	PB	B-ALL	93.3	5788	32.8	0.893	0.21	0.144	nd	nd	100	305.1	77.9	29.6	61.8	5.29	90.7	9.25
26	PB	B-ALL	63.8	11005	57.9	11	47.8	13.7	nd	nd	nd	nd	33.3	6.64	3.45	0.434	40.8	4.73
27	PB	B-ALL	90	23336	40.1	2.16	0.87	0.188	nd	nd	nd	nd	65.2	19.1	80.4	28.8	69.5	2.82
28	PB	B-ALL	94.3	8028	5.36	0.363	15.6	0.902	nd	nd	100	52.9	76.5	171.2	53.8	4.52	43.2	6.26
29	PB	B-ALL	91.7	6126	15.9	24.2	42.4	44.5	nd	nd	nd	nd	nd	nd	nd	nd	nd	nd
30	PB	B-ALL	92.04	9111	10.24	2.03	67.32	2.82	99.32	125.1	98.98	41.86	82.72	89.49	2.86	0.22	77.93	50.83
31	PB	B-ALL	36.33	3498	56.44	5.83	nd	nd	99.05	119.28	99.05	202.39	nd	nd	1.27	0.04	52.06	96.47
32	PB	B-ALL	21.42	3878	18.05	0.32	nd	nd	99.41	6.21	33.38	0.59	0.43	0	7.37	0.15	13.54	0.35
33	PB	B-ALL	58.79	6360	38.79	0.68	nd	nd	73.69	5.46	96.86	5.68	0.36	0	4.81	0.11	11.34	0.44
				#ALL BM	18		15		4		10		16		16		16
				#ALL PB	14		11		4		6		12		13		13
				#ALL total	32		26		8		16		28		29		29
