# Supplementary material for: Acute Myeloid and Lymphoblastic Leukemia Cell Interactions with Endothelial Selectins: Critical Role of PSGL-1, CD44 and CD43
Source: Cancers (Basel). 2019 Aug 27;11(9):1253. doi: 10.3390/cancers11091253 (PMC6770432; doi:10.3390/cancers11091253)
Supplement: Supplementary file 1 [file cancers-11-01253-s001.zip › proofread/SUPPLEMENTARY TABLE 3 - CHIMERA BINDING.xlsx]

## Sheet: chimera
Table S3: flow cytometry analyzes of blasts stained with E- or P-selectin/m chimera. Background staining of selectin chimeras in presence of 10mM EDTA have been substracted. (#events: total number of events, MFI: mean fluorescence intensity)
case #	sample	diagnosis (FAB)	ELN 2017 genetic risk	E-selectin				P-selectin
				# events	% total	% gated	MFI	# events	% total	% gated	MFI
AML#32	BM	AML M2	high	6760	45	45.6	31.9	nd	nd	nd	nd
AML#33	BM	AML M0	high	8763	31	41	6.5	nd	nd	nd	nd
AML#35	BM	AML M4	intermediate	8043	13.4	14	3.3	7468	69.2	71.4	16.8
AML#38	BM	AML M1	intermediate	5295	24.5	63.6	13.7	5349	43.9	59.4	43.9
AML#39	BM	AML M2	high	4588	8.5	22.8	8.4	4401	42.6	70.8	33.8
AML#80	PB	AML M5	high	7491	14.7	11.1	1.8	nd	nd	nd	nd
AML#81	PB	AML M5A	intermediate	4415	46	67.2	61.2	nd	nd	nd	nd
AML#82	PB	AML M4	intermediate	2232	73.1	73.4	37.7	6983	93.5	95.5	93.8
AML#83	PB	AML M5B	high	8780	13.6	18.2	2.9	6685	64.3	92.2	25.6
AML#84	PB	AML M0	high	8613	21.4	40.7	32.5	8377	20.4	64.4	96.5
AML#85	PB	AML M2	high	15814	41.1	57.1	9.2	17253	73.7	85	37.61
AML#86	PB	AML M2	favorable	10752	56.2	57.3	6.1	11692	52.4	73.5	37.6
AML#87	PB	AML M2	high	8949	31.5	69.8	20.6	13764	24.1	91	68.2
ALL#16	BM	B-ALL		4498	11.3	12.1	1	nd	nd	nd	nd
ALL#17	BM	B-ALL		10437	4	4.9	0.58	13193	1.9	2.5	0.1
ALL#18	BM	B-ALL		12354	35.8	39	13.4	11733	4.2	4.3	0.9
ALL#19	BM	B-ALL		12742	26.6	45	5.8	11564	0.9	1	0.1
ALL#21	PB	B-ALL		7748	0.5	0.5	0.1	5295	7.3	18.6	45
ALL#30	PB	B-ALL		1384	29.3	31	4.8	nd	nd	nd	nd
ALL#32	PB	B-ALL		11769	9.8	10.1	0.2	12349	0.8	1	0.2
ALL#33	PB	B-ALL		6971	6.2	7.6	0.4	7097	0.3	1	2.5
			#AML	13				9
			#ALL	8				6
